# Supplementary material for: Efficacy and safety of nebulized drugs in the treatment of non-severe mycoplasma pneumoniae pneumonia in children - a network meta-analysis
Source: Front Pharmacol. 2025 Sep 2;16:1587152. doi: 10.3389/fphar.2025.1587152 (PMC12436391; doi:10.3389/fphar.2025.1587152)
Supplement: Supplementary file 7 [file Table1.xlsx]

## Sheet: Characteristics of the RCTs
Number	Study ID	author	year	Cases		Sex(M/F)		Average age		Intervention Measures		treatment course(d)	Outcome
				E	C	E	C	E	C	E	C
2	Effect of azithromycin combined with budesonide suspension atomization inhalation on mycoplasma pneumoniae pneumonia in children	Wu	2024	47	47	21/26	25/22	5.7±1.2	5.4±1.6	AZM+Budesonide	AZM	14	①②③④⑤⑥
5	Clinical observation of azithromycin combined with budesonide suspension atomization inhalation in the treatment of mycoplasma pneumoniae pneumonia in children	Gao	2024	50	50	25/25	24/26	6.1±0.5	5.9±0.3	AZM+Budesonide	AZM	7	①②③④⑥
6	Efficacy of azithromycin sequential therapy combined with budesonide oxygen atomization inhalation in the treatment of mycoplasma pneumonia in children	Chen	2022	40	40	17/23	19/21	4.67±1.45	4.12±1.34	AZM+Budesonide	AZM	7	①②⑥
8	Evaluation of the efficacy and incidence of adverse reactions of azithromycin and budesonide atomization inhalation in the treatment of mycoplasma pneumonia in children	Liu	2021	48	48	28/20	26/22	/	/	AZM+Budesonide	AZM	7	①②⑥
10	To investigate the efficacy and safety of azithromycin combined with budesonide suspension atomization inhalation in the treatment of mycoplasma pneumoniae pneumonia in children	Feng	2023	39	39	22/17	20/19	5.12±0.22	6.32±0.35	AZM+Budesonide	AZM	7	①③④⑥
13	Effect of aerosol inhalation of budesonide combined with azithromycin on serum IL-17 and L-4 in children with mycoplasma pneumonia	Zhang	2023	40	40	24/16	25/15	8.45±1.14	7.46±2.23	AZM+Budesonide	AZM	14	①⑤
16	Azithromycin combined with budesonide suspension atomization inhalation in the treatment of mycoplasma pneumoniae pneumonia in children	Yin	2016	35	33	20/15	19/14	6.5±3.9	5.5±6.1	AZM+Budesonide	AZM	14	①
17	Clinical efficacy of azithromycin combined with budesonide suspension atomization inhalation in the treatment of mycoplasma pneumoniae pneumonia in children	Yan	2024	52	52	27/25	28/24	5.31±1.76	5.08±1.82	AZM+Budesonide	AZM	14	①②③④⑤⑥
22	Effect of azithromycin combined with budesonide suspension atomization inhalation in the treatment of mycoplasma pneumoniae pneumonia in children	Ma	2024	30	30	14/16	13/17	4.63±0.24	4.66±0.21	AZM+Budesonide	AZM	7	②③④⑤
23	Clinical effect of budesonide atomization inhalation combined with azithromycin sequential therapy in the treatment of mycoplasma pneumonia in children	Liu	2022	118	117	59/58	62/56	7.09±1.08	7.03±0.22	AZM+Budesonide	AZM	14	②③④⑤⑥
25	Effects of Azithromycin Combined with Budesonide Inhalation Therapy on Respiratory Function and Rehabilitation Effect in Children with Mycoplasma Pneumoniae Pneumonia	Lin	2021	82	81	40/42	41/40	8.22±3.82	8.33±3.34	AZM+Budesonide	AZM	7	①②③④⑤
26	Observation on the efficacy of azithromycin combined with budesonide atomization inhalation in the treatment of 82 cases of mycoplasma pneumoniae pneumonia in children	Lin	2019	41	41	21/20	22/19	3.6±0.4	3.5±0.4	AZM+Budesonide	AZM	12	①②④
28	Clinical Effect of Budesonide Suspension Aerosol Inhalation Combined with Azithromycin in the Treatment of Mycoplasma Pneumoniae Pneumonia in Children	Li	2021	140	140	69/71	76/64	6.4±0.9	6.3±1.2	AZM+Budesonide	AZM	7	①②③④⑥
34	Effect of budesonide atomization inhalation combined with azithromycin sequential therapy on pulmonary function parameters and adverse reactions in children with mycoplasma pneumonia	Xue	2024	43	43	23/20	22/21	6.25±2.08	6.21±2.06	AZM+Budesonide	AZM	10	①②③④⑤
38	Application value of azithromycin sequential therapy combined with budesonide oxygen atomization inhalation in children with mycoplasma pneumonia	Chen	2023	29	29	14/15	16/13	4.83±3.94	5.54±3.56	AZM+Budesonide	AZM	10	①②③④
44	Observation on Effect of Azithromycin Sequential Therapy Combined with Inhalated Budesonide in Treating Mycoplasma Pneumo_x0002_nia Children	Liu	2015	38	38	22/16	24/14	6.0±3.9	5.7±3.7	AZM+Budesonide	AZM	21	①②③④⑥
48	The Effect of Budesonide Aerosol Inhalation on Clinical Symptoms，Pulmonary Function and Humoral Immune in Children with Mycoplasma Pneumoniae Pneumonia	Cai et al	2016	30	30	15/15	17/13	6.61±2.06	7.69±2.66	AZM+Budesonide	AZM	14	②③④
50	Clinical efficacy of inhaled budesonide suspension combined with azithromycin in children with mycoplasma pneumoniae infection and its effect on symptom improvement	Zhou	2022	51	50	30/21	30/20	7.79±2.12	7.84±2.05	AZM+Budesonide	AZM	14	①②③④
55	Clinical effect of atomization inhalation of pulmicort respules in the treatment of mycoplasma pneumoniae infection in children	Ying	2019	40	32	22/18	18/14	6.79±0.84	6.81±0.68	AZM+Budesonide	AZM	14	③④⑥
56	Clinical Evaluation of Azithromycin Combined with Budesonide Aerosol Inhalation for Children with Mycoplasma Pneumonia	Ye et al	2020	50	50	31/19	29/21	4.62±0.43	4.83±0.62	AZM+Budesonide	AZM	7	①②③④⑥
58	Effect of aerosol inhalation of budesonide combined with azithromycin on mycoplasma pneumonia in children	Xu	2019	49	49	29/20	28/21	5.63±0.79	5.69±0.81	AZM+Budesonide	AZM	7	①②③④⑥
60	Effect of budesonide atomization inhalation combined with azithromycin sequential therapy on mycoplasma pneumonia in children	Wu1	2024	50	50	33/17	21/19	4.63±1.44	4.48±1.32	AZM+Budesonide	AZM	10	①②③④⑤⑥
64	Exploring the Clinical Effect of Azithromycin Sequential Combined with Glucocorticoid Nebulized Inhalation for the Treatment of Pediatric Myco⁃ plasma Pneumonia	Sun	2024	62	62	31/31	32/20	6.01±0.65	5.95±0.62	AZM+Budesonide	AZM	7	①②③④⑤⑥
65	Analysis of the Effect of Budesonide Ultrasonic Atomization Combined with Azithromycin in the Treatment of Mycoplasma Pneumoniae Infection in Children	Su	2020	50	50	20/30	28/22	6.09±1.22	6.14±1.09	AZM+Budesonide	AZM	7	①②③④⑥
66	Effect observation of azithromycin for suspension combined with budesonide aerosol inhalation in the treatment of children with Mycoplasma pneumoniae infection induced cough	Pan	2023	60	60	27/23	29/21	5.08±2.25	5.14±2.23	AZM+Budesonide	AZM	7	①②③⑤⑥
67	Effects of Budesonide atomization inhalation combined with Azithromycin the treatment of children with mycoplasma pneumonia	Nie	2022	43	43	27/16	26/17	3.04±0.18	3.02±0.21	AZM+Budesonide	AZM	14	①③④⑥
69	Application effect of Budesonide aerosol inhalation combined with Azithromycin sequential therapy in children with chronic cough caused by Mycoplasma pneumoniae infection	Ma1	2024	82	82	44/38	43/39	5.83±2.11	7.72±2.05	AZM+Budesonide	AZM	14	⑥
71	Clinical efficacy of azithromycin combined with budesonide suspension atomization inhalation in the treatment of mycoplasma pneumoniae infection in children	Liu	2020	28	28	15/13	17/11	3.6±0.4	3.5±0.6	AZM+Budesonide	AZM	14	①⑥
73	Effect analysis of Budesonide Ultrasonic Atomization combined with Azithromycin in the treatment of Mycoplasma pneumoniae infection in children	Liao	2017	39	39	22/17	23/16	6.54±1.33	6.71±1.38	AZM+Budesonide	AZM	21	①②③④⑥
77	Effect of Azithromycin Combined with Budesonide Nebulization in the Treatment of Children with Mycoplasma Pneumonia and Its Effect on Pulmonary Function	Ni	2020	43	43	26/17	25/18	7.22±2.01	5.21±1.33	AZM+Budesonide	AZM	14	①③⑤
79	Analysis of the therapeutic effect of budesonide ultrasonic atomization combined with azithromycin on children with mycoplasma pneumoniae infection	Lei	2020	50	50	20/30	28/22	6.09±1.22	6.14±1.09	AZM+Budesonide	AZM	7	①②④⑥
80	Clinical effect analysis of budesonide combined with azithromycin in the treatment of children with mycoplasma pneumoniae infection	Jin	2021	50	50	28/22	27/23	7.29±0.36	7.43±0.25	AZM+Budesonide	AZM	7	⑥
82	Effect of aerosol inhalation of budesonide combined with azithromycin in the treatment of mycoplasma pneumoniae pneumonia in children	Huang	2024	40	40	22/18	21/19	7.02±1.57	6.47±1.56	AZM+Budesonide	AZM	7	①③④⑥
83	Effects of Budesonide Atomization Combined with Azithromycin on Serum Inflammatory Factors and Immune Function in Children with Mycoplasma Pneumonia	Huang	2020	39	39	25/14	22/17	6.89±1.20	6.92±1.23	AZM+Budesonide	AZM	14	①⑥
84	Clinical Effect of Combined Budesonide Atomization Inhalation and Azithromycin Sequential Treatment for Chronic Cough Caused by Mycoplasma Pneumoniae Infection	Hao	2023	100	100	53/47	52/48	6.9±3.6	6.4±3.2	AZM+Budesonide	AZM	14	①⑤⑥
87	Analyze the clinical effect of budesonide combined with azithromycin in treatment of mycoplasma pneumoniae infection in children	Fang	2017	38	38	22/16	21/17	6.7±1.4	6.5±1.3	AZM+Budesonide	AZM	21	①②③④⑥
89	To investigate the effect of azithromycin combined with budesonide suspension atomization inhalation in the treatment of mycoplasma pneumoniae infection in children	Cheng	2021	40	40	21/19	23/17	6. 45 ± 1.35	6.58 ± 1.46	AZM+Budesonide	AZM	7	①⑥
91	Application of Azithromycin Sequential Therapy Combined with Bud_x0002_esonide Oxygen Aerosol Inhalation in the Treatment of Children with My⁃ coplasma Pneumonia	Chen1	2022	40	40	19/21	21/19	7.01±1.48	6.92±1.54	AZM+Budesonide	AZM	14	①②④⑥
98	Clinical efficacy of budesonide atomization inhalation combined with azithromycin sequential therapy in the treatment of mycoplasma pneumoniae pneumonia in children	Liang	2019	67	67	37/30	38/29	3.1±0.7	3.4±0.7	AZM+Budesonide	AZM	7	①②③④⑥
4	Clinical efficacy of azithromycin combined with terbutaline atomization inhalation in the treatment of mycoplasma pneumonia in children	Kang	2024	50	50	29/21	25/25	5.69±1.21	5.78±1.65	AZM+Terbutaline	AZM	14	①②③④⑤⑥
12	Effect and adverse reactions of azithromycin combined with terbutaline atomization inhalation in the treatment of mycoplasma pneumonia in children	Zhao	2019	50	50	31/19	30/20	5.39±0.51	5.36±0.5	AZM+Terbutaline	AZM	7	①②③④⑥
19	To investigate the effect of azithromycin combined with terbutaline atomization inhalation on inflammatory response in children with mycoplasma pneumonia	Xu	2024	15	15	7/8	9/6	6.43±2.45	6.52±2.46	AZM+Terbutaline	AZM	7	②③④⑤⑥
27	Clinical efficacy of azithromycin combined with terbutaline atomization inhalation in the treatment of children with mycoplasma pneumoniae pneumonia	Liang	2024	25	25	15/10	16/9	3.17±1.82	3.31±1.95	AZM+Terbutaline	AZM	14	①②③④⑥
74	Observation on the effect of azithromycin and terbutaline atomization inhalation in the treatment of mycoplasma pneumonia in children	Liang	2018	44	44	25/19	26/18	6.91±2.25	6.73±2.17	AZM+Terbutaline	AZM	14	④
75	Efficacy of azithromycin combined with terbutaline sulfate atomization inhalation in the treatment of mycoplasma pneumonia in children	Liang et al	2018	100	100	56/44	58/42	5.36±1.22	5.42±1.37	AZM+Terbutaline	AZM	14	②③④⑥
85	Efficacy analysis of azithromycin combined with terbutaline atomization inhalation in the treatment of mycoplasma pneumonia in children	Gong	2017	51	51	30/21	28/23	7.9±3.5	8.1±3.6	AZM+Terbutaline	AZM	14	①②③④
94	Effect of Azithromycin Sequential Therapy Combined with Terbutaline Nebulization Inhalation on Pulmonary Function and Serum Inflammatory Factor Levels in Children with Mycoplasma Pneumonia	Chen	2024	51	51	25/26	24/27	9.12±1.13	9.11±1.16	AZM+Terbutaline	AZM	7	①⑤⑥
15	Effect of aerosol inhalation of acetylcysteine combined with azithromycin on mycoplasma pneumonia in children	Yu	2021	16	16	8/8	9/7	5.68±1.12	5.67±1.11	AZM+Acetylcysteine	AZM	21	①②③④
36	Clinical Study on the Treatment of Mycoplasma Pneumoniae Pneumonia in Children by Inhalation of Acetylcysteine Solution Combined with Azithromycin	Li1	2021	40	40	23/17	22/18	5.1±1.1	4.2±1.2	AZM+Acetylcysteine	AZM+NS	10	①②③
57	Effect of acetylcysteine atomization inhalation combined with azithromycin in the treatment of children with mycoplasma pneumonia	Yao	2023	34	34	19/15	18/16	6.00±1.43	6.50±1.41	AZM+Acetylcysteine	AZM	14	①②③④⑥
81	Effect of aerosol inhalation of acetylcysteine combined with azithromycin on mycoplasma pneumonia in children	Jin et al	2018	35	35	19/16	18/17	6.2±0.4	6.3±0.3	AZM+Acetylcysteine	AZM+NS	5	①②③④⑥
88	Clinical effect of acetylcysteine atomization inhalation on mycoplasma pneumoniae pneumonia in children	Cui	2021	50	50	29/21	27/23	6. 34 ± 5. 48	7. 07 ± 4. 96	AZM+Acetylcysteine	AZM+NS	5	②③④
96	Effect of Acetylcysteine Solution for Inhalation Combined with Azithromycin in the Treatment of Mycoplasma Pneumonia in Children	Cai	2021	150	150	82/68	80/70	5.46±1.67	5.56±1.34	AZM+Acetylcysteine	AZM	14	①③④
97	The Clinical Effect of Atomization Inhalation of Acetylcysteine Combined with Azithromycin on Mycoplasma Pneumonia in Children	Bian et al	2019	40	40	26/14	24/16	6.08±1.12	6.12±1.11	AZM+Acetylcysteine	AZM	21	①②③④⑥
40	Pulmicort respules combined with salbutamol in the adjuvant treatment of mycoplasma pneumonia in children	Xiong	2012	32	30	16/14	18/14	4 ± 2	4 ± 2	AZM+Budesonide+Salbutamol	AZM	14	①
52	Study on the effect of azithromycin combined with budesonide suspension and salbutamol aerosol inhalation in treating pediatric mycoplasma pneumonia	Zhang	2024	65	65	34/31	35/30	9.16±1.18	9.22±1.24	AZM+Budesonide+Salbutamol	AZM	14	①②③④⑤⑥
53	Efficacy and safety of azithromycin combined with budesonide suspension and salbutamol atomization inhalation in the treatment of mycoplasma pneumonia in children	Zhang1	2023	50	50	27/23	26/24	7.54±1.34	7.52±1.31	AZM+Budesonide+Salbutamol	AZM	14	①②③④⑤⑥
54	Efficacy of azithromycin combined with budesonide suspension and salbutamol in the treatment of mycoplasma pneumoniae pneumonia in children	Yuan	2020	70	70	43/27	40/30	6. 28 ± 3. 36	6. 59 ± 3. 14	AZM+Budesonide+Salbutamol	AZM	14	①⑥
68	Curative effect and safety of azithromycin combined with budesonide suspension liquid and salbutamol atomization inhalation in the treatment of pediatric mycoplasma pneumoniae pneumonia	Mao	2017	33	32	17/16	17/15	/	/	AZM+Budesonide+Salbutamol	AZM	7	①⑤
92	Efficacy and safety of azithromycin combined with budesonide suspension and salbutamol atomization inhalation in the treatment of mycoplasma pneumonia in children	Chen2	2022	37	37	20/17	19/18	5.42±2.12	7.51±2.12	AZM+Budesonide+Salbutamol	AZM	14	①⑤⑥
93	Effect and safety of Azithromycin and Budesonide Suspension and Salbutterol inhalation in the treatment of pediatric Mycoplasma pneumonia	Chen1	2023	42	41	25/17	23/18	7.64±1.55	7.72±1.49	AZM+Budesonide+Salbutamol	AZM	14	①②③④⑥
42	Clinical observation of azithromycin combined with Mucosolvan atomization inhalation in the treatment of 47 cases of mycoplasma pneumonia in children	Wang	2014	47	47	30/17	28/19	5. 27 ± 1. 34	7. 25 ± 1. 65	AZM+Ambroxol	AZM	5-14	②④⑥
86	Effect of Aerosol Inhalation of Ambroxol on Children with Mycoplasma Pneumonia and its Effect on Inflammatory Ｒesponse and Immune Function	Fu et al	2022	31	30	19/12	13/17	6.48±1.93	6.51±2.03	AZM+Ambroxol	AZM	7	①
30	Observation on the effect of azithromycin combined with compound ipratropium bromide atomization inhalation in the treatment of mycoplasma pneumonia in children	Li	2018	54	54	29/25	30/24	5.9±2.4	4.2±1.7	AZM+Ipratropium bromide+Salbutamol	AZM	14	①③④
35	Effect of azithromycin sequential therapy combined with aerosol inhalation of budesonide and compound ipratropium bromide on inflammatory response in children with mycoplasma pneumoniae pneumonia	Dan	2018	41	41	23/18	24/17	5.17±0.68	5.22±0.69	AZM+Ipratropium bromide+Salbutamol	AZM	7	①
37	Efficacy and adverse reactions of azithromycin combined with budesonide and terbutaline atomization inhalation in the treatment of mycoplasma pneumonia in children	Ge	2021	34	34	19/15	18/14	5.12±1.63	4.52±1.06	AZM+Budesonide+Terbutaline	AZM	7	①②③⑥
46	Observation of curative effect of azithromycin combined with atomizing inhalation in the treatment of myco_x0002_plasma pneumoniae pneumonia	Shen	2014	47	45	27/20	26/19	7. 5 ± 1. 2	7. 6 ± 1. 4	AZM+Budesonide+Terbutaline	AZM	7	①③④⑤
62	Effect of Azithromycin Combined with Salbutamol Aerosol Inhalation in Children with Mycoplasmal Pneumonia	Wang	2024	40	40	17/23	18/22	6.41±1.01	6.28±0.98	AZM+Salbutamol	AZM	7	①②③⑥
101	Clinical efficacy of azithromycin combined with terbutaline atomization inhalation in the treatment of mycoplasma pneumonia in children	Wang	2018	29	28	16/13	15/13	8.25±3.42	9.21±2.68	AZM+Terbutaline	AZM+Ipratropium bromide+Salbutamol	7	①②③④⑥
104	Effect of azithromycin combined with terbutaline atomization inhalation on mycoplasma pneumonia in children	Li et al	2020	51	51	28/23	2922	7.92±1.57	8.13±2.17	AZM+Terbutaline	AZM	14	①②③④
105	Effect of azithromycin combined with aerosol inhalation of budesonide and terbutaline in the treatment of mycoplasma pneumonia in children	Li	2017	29	29	18/11	19/10	5.7±4.0	5.4±4.2	AZM+Budesonide+Terbutaline	AZM	7	①②③④
106	Sequential treatment of mycoplasma pneumonia in children with aerosol inhalation of budesonide and terbutaline combined with azithromycin	Yang	2023	27	27	16/11	17/10	5.51±1.34	5.48±1.58	AZM+Budesonide+Terbutaline	AZM	14	①②③④⑤
107	Clinical effect of budesonide atomization inhalation combined with azithromycin sequential therapy in the treatment of mycoplasma pneumonia in children	Huang	2018	42	42	23/19	25/17	3.5±0.5	3±0.5	AZM+Budesonide	AZM	7	①②③④
108	Auxiliary effect and safety of aerosol inhalation of budesonide in the treatment of mycoplasma pneumonia in children	Wang1	2024	43	43	20/23	21/22	6.37±1.81	6.37±1.81	AZM+Budesonide	AZM	7	①③④
109	Effect of aerosol inhalation of terbutaline sulfate combined with azithromycin on improvement of physical signs and adverse reactions in children with mycoplasma pneumonia	Shan	2018	42	42	23/19	25/17	6.42±2.37	6.54±2.56	AZM+Terbutaline	AZM	10	①②③④
110	Exploration on the curative effect of terbutaline in sequential treatment of children with mycoplasmal pneumonia	Li1	2018	33	32	19/14	18/14	3.5±2.5	4.6±1.5	AZM+Terbutaline	AZM	14	①
111	Effect of aerosol inhalation of terbutaline combined with azithromycin in the treatment of mycoplasma pneumonia in children	He	2017	50	50	30/20	25/25	4.1±2.0	4.2±2.1	AZM+Terbutaline	AZM	7	①②③④
112	Clinical evaluation of terbutaline atomization inhalation therapy combined with azithromycin in the treatment of mycoplasma pneumonia in children	Liu	2019	60	60	32/28	34/26	6.55±1.23	6.78±1.34	AZM+Terbutaline	AZM	14	①②③④
115	Clinical value of azithromycin combined with pulmicort respules atomization inhalation in the treatment of mycoplasma pneumonia in children	Zhang	2017	76	72	/	/	/	/	AZM+Budesonide	AZM	7	①②③

## Sheet: Evaluation of trials quality
Number	author	year	Random sequence generation(selection bias)	Allocation concealment (selection bias)	Blinding ofparicipants and personnel (performance bias)	Incompleteoutcome data (attrition bias)	Selective reporting (reporing bias)	Blinding ofoutcomeassessment(detection bias)	Other bias
2	Wu	2024	Random allocation （not clear）	not clear	not clear	Low risk	not clear	not clear	not clear
5	Gao	2024	Random allocation （not clear）	not clear	not clear	Low risk	not clear	not clear	not clear
6	Chen	2022	Coin toss	not clear	not clear	Low risk	not clear	not clear	not clear
8	Liu	2021	Random number table	not clear	not clear	Low risk	not clear	not clear	Baseline data incomplete
10	Feng	2023	Ball touching	not clear	not clear	Low risk	not clear	not clear	not clear
13	Zhang	2023	Random number table	not clear	not clear	Low risk	not clear	not clear	not clear
16	Yin	2016	Random number table	not clear	not clear	Low risk	not clear	not clear	not clear
17	Yan	2024	Random number table	not clear	not clear	Low risk	not clear	not clear	not clear
22	Ma	2024	double-blind method	not clear	Mentioning double-blind	Low risk	not clear	not clear	not clear
23	Liu	2022	lottery	not clear	not clear	Low risk	not clear	not clear	not clear
25	Lin	2021	Random number table	not clear	not clear	Low risk	not clear	not clear	not clear
26	Lin	2019	Random number table	not clear	not clear	Low risk	not clear	not clear	not clear
28	Li	2021	Random allocation （not clear）	not clear	not clear	Low risk	not clear	not clear	not clear
34	Xue	2024	Random number table	not clear	not clear	Low risk	not clear	not clear	not clear
38	Chen	2023	Random allocation （not clear）	not clear	not clear	Low risk	not clear	not clear	not clear
44	Liu	2015	Random number table	not clear	not clear	Low risk	not clear	not clear	not clear
48	Cai et al	2016	Random allocation （not clear）	not clear	not clear	Low risk	not clear	not clear	not clear
50	Zhou	2022	Random number table	not clear	not clear	Low risk	not clear	not clear	not clear
55	Ying	2019	Random number table	not clear	not clear	Low risk	not clear	not clear	not clear
56	Ye et al	2020	Random allocation （not clear）	not clear	not clear	Low risk	not clear	not clear	not clear
58	Xu	2019	Random number table	not clear	not clear	Low risk	not clear	not clear	not clear
60	Wu1	2024	Bicolor ball method	not clear	not clear	Low risk	not clear	not clear	not clear
64	Sun	2024	Random number table	not clear	not clear	Low risk	not clear	not clear	not clear
65	Su	2020	Random allocation （not clear）	not clear	not clear	Low risk	not clear	not clear	not clear
66	Pan	2023	lottery	not clear	not clear	Low risk	not clear	not clear	not clear
67	Nie	2022	Random number table	not clear	not clear	Low risk	not clear	not clear	not clear
69	Ma1	2024	Random number table	not clear	not clear	Low risk	not clear	not clear	not clear
71	Liu	2020	Random allocation （not clear）	not clear	not clear	Low risk	not clear	not clear	not clear
73	Liao	2017	Random number table	not clear	not clear	Low risk	not clear	not clear	not clear
77	Ni	2020	Random number table	not clear	not clear	Low risk	not clear	not clear	not clear
79	Lei	2020	Random number table	not clear	not clear	Low risk	not clear	not clear	not clear
80	Jin	2021	Random allocation （not clear）	not clear	not clear	Low risk	not clear	not clear	not clear
82	Huang	2024	Random number table	not clear	not clear	Low risk	not clear	not clear	not clear
83	Huang	2020	Random number table	not clear	not clear	Low risk	not clear	not clear	not clear
84	Hao	2023	double-blind method	not clear	Mentioning double-blind	Low risk	not clear	not clear	not clear
87	Fang	2017	Random allocation （not clear）	not clear	not clear	Low risk	not clear	not clear	not clear
89	Cheng	2021	Random allocation （not clear）	not clear	not clear	Low risk	not clear	not clear	not clear
91	Chen1	2022	Random number table	not clear	not clear	Low risk	not clear	not clear	not clear
98	Liang	2019	Random allocation （not clear）	not clear	not clear	Low risk	not clear	not clear	not clear
4	Kang	2024	Random allocation （not clear）	not clear	not clear	Low risk	not clear	not clear	not clear
12	Zhao	2019	Envelope randomization	not clear	not clear	Low risk	not clear	not clear	not clear
19	Xu	2024	Random allocation （not clear）	not clear	not clear	Low risk	not clear	not clear	not clear
27	Liang	2024	Random allocation （not clear）	not clear	not clear	Low risk	not clear	not clear	not clear
74	Liang	2018	Random number table	not clear	not clear	Low risk	not clear	not clear	not clear
75	Liang et al	2018	Random number table	not clear	not clear	Low risk	not clear	not clear	not clear
85	Gong	2017	Random number table	not clear	not clear	Low risk	not clear	not clear	not clear
94	Chen	2024	Random number table	not clear	not clear	Low risk	not clear	not clear	not clear
15	Yu	2021	lottery	not clear	not clear	Low risk	not clear	not clear	not clear
36	Li1	2021	lottery	not clear	not clear	Low risk	not clear	not clear	not clear
57	Yao	2023	Random number table	not clear	not clear	Low risk	not clear	not clear	not clear
81	Jin et al	2018	Random number table	not clear	not clear	Low risk	not clear	not clear	not clear
88	Cui	2021	Random allocation （not clear）	not clear	not clear	Low risk	not clear	not clear	not clear
96	Cai	2021	Random number table	not clear	not clear	Low risk	not clear	not clear	not clear
97	Bian et al	2019	Random allocation （not clear）	not clear	not clear	Low risk	not clear	not clear	not clear
40	Xiong	2012	Random allocation （not clear）	not clear	not clear	Low risk	not clear	not clear	not clear
52	Zhang	2024	Random number table	not clear	not clear	Low risk	not clear	not clear	not clear
53	Zhang1	2023	Random number table	not clear	not clear	Low risk	not clear	not clear	not clear
54	Yuan	2020	Random allocation （not clear）	not clear	not clear	Low risk	not clear	not clear	not clear
68	Mao	2017	Random allocation （not clear）	not clear	not clear	Low risk	not clear	not clear	Baseline data incomplete
92	Chen2	2022	Random number table	not clear	not clear	Low risk	not clear	not clear	not clear
93	Chen1	2023	Random number table	not clear	not clear	Low risk	not clear	not clear	not clear
42	Wang	2014	Random number table	not clear	not clear	Low risk	not clear	not clear	not clear
86	Fu et al	2022	Random number table	not clear	not clear	Low risk	not clear	not clear	not clear
30	Li	2018	Random allocation （not clear）	not clear	not clear	Low risk	not clear	not clear	not clear
35	Dan	2018	Random number table	not clear	not clear	Low risk	not clear	not clear	not clear
37	Ge	2021	Random allocation （not clear）	not clear	not clear	Low risk	not clear	not clear	not clear
46	Shen	2014	Random allocation （not clear）	not clear	not clear	Low risk	not clear	not clear	not clear
62	Wang	2024	Random number table	not clear	not clear	Low risk	not clear	not clear	not clear
101	Wang	2018	Random allocation （not clear）	not clear	not clear	Low risk	not clear	not clear	not clear
104	Li et al	2020	Random number table	not clear	not clear	Low risk	not clear	not clear	not clear
105	Li	2017	Random allocation （not clear）	not clear	not clear	Low risk	not clear	not clear	not clear
106	Yang	2023	Random number table	not clear	not clear	Low risk	not clear	not clear	not clear
107	Huang	2018	Random allocation （not clear）	not clear	not clear	Low risk	not clear	not clear	not clear
108	Wang1	2024	Random number table	not clear	not clear	Low risk	not clear	not clear	not clear
109	Shan	2018	Random number table	not clear	not clear	Low risk	not clear	not clear	not clear
110	Li1	2018	Random number table	not clear	not clear	Low risk	not clear	not clear	not clear
111	He	2017	Random allocation （not clear）	not clear	not clear	Low risk	not clear	not clear	not clear
112	Liu	2019	Random allocation （not clear）	not clear	not clear	Low risk	not clear	not clear	not clear
115	Zhang	2017	Random allocation （not clear）	not clear	not clear	Low risk	not clear	not clear	Baseline data incomplete

## Sheet: ① clinical efficacy rate
Number	author	year	id	t	n	r
2	Wu	2024	1	AZM	47	39
			1	AZM+Budesonide	47	45
5	Gao	2024	2	AZM	50	37
			2	AZM+Budesonide	50	47
6	Chen	2022	3	AZM	40	28
			3	AZM+Budesonide	40	39
8	Liu	2021	4	AZM	48	39
			4	AZM+Budesonide	48	46
10	Feng	2023	5	AZM	39	32
			5	AZM+Budesonide	39	39
13	Zhang	2023	6	AZM	40	31
			6	AZM+Budesonide	40	38
16	Yin	2016	7	AZM	33	25
			7	AZM+Budesonide	35	32
17	Yan	2024	8	AZM	52	40
			8	AZM+Budesonide	52	50
25	Lin	2021	9	AZM	81	71
			9	AZM+Budesonide	82	79
26	Lin	2019	10	AZM	41	31
			10	AZM+Budesonide	41	40
28	Li	2021	11	AZM	140	101
			11	AZM+Budesonide	140	130
34	Xue	2024	12	AZM	43	33
			12	AZM+Budesonide	43	42
38	Chen	2023	13	AZM	29	25
			13	AZM+Budesonide	29	29
44	Liu	2015	14	AZM	38	35
			14	AZM+Budesonide	38	37
50	Zhou	2022	15	AZM	50	41
			15	AZM+Budesonide	51	50
56	Ye et al	2020	16	AZM	50	40
			16	AZM+Budesonide	50	47
58	Xu	2019	17	AZM	49	39
			17	AZM+Budesonide	49	46
60	Wu1	2024	18	AZM	50	40
			18	AZM+Budesonide	50	48
64	Sun	2024	19	AZM	62	52
			19	AZM+Budesonide	62	60
65	Su	2020	20	AZM	50	40
			20	AZM+Budesonide	50	50
66	Pan	2023	21	AZM	60	52
			21	AZM+Budesonide	60	59
67	Nie	2022	22	AZM	43	32
			22	AZM+Budesonide	43	40
71	Liu	2020	23	AZM	28	20
			23	AZM+Budesonide	28	26
73	Liao	2017	24	AZM	39	29
			24	AZM+Budesonide	39	37
77	Ni	2020	25	AZM	43	35
			25	AZM+Budesonide	43	41
79	Lei	2020	26	AZM	50	40
			26	AZM+Budesonide	50	50
82	Huang	2024	27	AZM	40	31
			27	AZM+Budesonide	40	38
83	Huang	2020	28	AZM	39	31
			28	AZM+Budesonide	39	37
84	Hao	2023	29	AZM	100	88
			29	AZM+Budesonide	100	96
87	Fang	2017	30	AZM	38	29
			30	AZM+Budesonide	38	36
89	Cheng	2021	31	AZM	40	32
			31	AZM+Budesonide	40	39
91	Chen1	2022	32	AZM	40	31
			32	AZM+Budesonide	40	38
98	Liang	2019	33	AZM	67	60
			33	AZM+Budesonide	67	65
4	Kang	2024	34	AZM	50	40
			34	AZM+Terbutaline	50	48
12	Zhao	2019	35	AZM	50	37
			35	AZM+Terbutaline	50	49
27	Liang	2024	36	AZM	25	17
			36	AZM+Terbutaline	25	23
85	Gong	2017	37	AZM	51	48
			37	AZM+Terbutaline	51	50
94	Chen	2024	38	AZM	51	43
			38	AZM+Terbutaline	51	49
15	Yu	2021	39	AZM	16	6
			39	AZM+Acetylcysteine	16	14
36	Lia	2021	40	AZM	40	36
			40	AZM+Acetylcysteine	40	39
57	Yao	2023	41	AZM	34	26
			41	AZM+Acetylcysteine	34	33
81	Jin et al	2018	42	AZM	35	33
			42	AZM+Acetylcysteine	35	34
96	Cai	2021	43	AZM	150	120
			43	AZM+Acetylcysteine	150	146
97	Bian et al	2019	44	AZM	40	33
			44	AZM+Acetylcysteine	40	39
40	Xiong	2012	45	AZM	30	26
			45	AZM+Budesonide+Salbutamol	32	31
52	Zhang	2024	46	AZM	65	54
			46	AZM+Budesonide+Salbutamol	65	63
53	Zhang1	2023	47	AZM	50	41
			47	AZM+Budesonide+Salbutamol	50	49
54	Yuan	2020	48	AZM	60	57
			48	AZM+Budesonide+Salbutamol	70	64
68	Mao	2017	49	AZM	43	26
			49	AZM+Budesonide+Salbutamol	33	32
92	Chen2	2022	50	AZM	37	30
			50	AZM+Budesonide+Salbutamol	37	36
93	Chen1	2023	51	AZM	41	31
			51	AZM+Budesonide+Salbutamol	42	40
86	Fu et al	2022	52	AZM	30	21
			52	AZM+Ambroxol	31	29
30	Li	2018	53	AZM	54	40
			53	AZM+Ipratropium+Salbutamol	54	51
35	Dan	2018	54	AZM	41	32
			54	AZM+Ipratropium+Salbutamol	41	39
37	Ge	2021	55	AZM	34	25
			55	AZM+Budesonide+Terbutaline	34	32
46	Shen	2014	56	AZM	45	37
			56	AZM+Budesonide+Terbutaline	47	46
62	Wang	2024	57	AZM	40	31
			57	AZM+Salbutamol	40	38
101	Wang	2018	58	AZM+Ipratropium+Salbutamol	28	25
			58	AZM+Terbutaline	29	27
104	Li et al	2020	59	AZM	51	43
			59	AZM+Terbutaline	51	49
105	Li	2017	60	AZM	29	23
			60	AZM+Budesonide+Terbutaline	29	28
106	Yang	2023	61	AZM	27	20
			61	AZM+Budesonide+Terbutaline	27	25
107	Huang	2018	62	AZM	42	38
			62	AZM+Budesonide	42	40
108	Wang1	2024	63	AZM	43	35
			63	AZM+Budesonide	43	42
109	Shan	2018	64	AZM	42	33
			64	AZM+Terbutaline	42	40
110	Li1	2018	65	AZM	32	25
			65	AZM+Terbutaline	33	32
111	He	2017	66	AZM	50	44
			66	AZM+Terbutaline	50	49
112	Liu	2019	67	AZM	60	43
			67	AZM+Terbutaline	60	55
115	Zhang	2017	68	AZM	72	59
			68	AZM+Budesonide	76	71

## Sheet: ② disappearance time of fever
Number	author	year	id	t	mean	sd	n
2	Wu	2024	1	AZM	5.68	1.54	47
			1	AZM+Budesonide	3.17	2.18	47
5	Gao	2024	2	AZM	4.5	0.5	50
			2	AZM+Budesonide	2.2	0.3	50
6	Chen	2022	3	AZM	5.96	1.94	40
			3	AZM+Budesonide	4.23	1.16	40
8	Liu	2021	4	AZM	5.97	1.93	48
			4	AZM+Budesonide	4.22	1.15	48
17	Yan	2024	5	AZM	4.67	1.04	52
			5	AZM+Budesonide	2.03	0.65	52
22	Ma	2024	6	AZM	3.57	1.15	30
			6	AZM+Budesonide	2.97	1.04	30
23	Liu	2022	7	AZM	4.03	1.29	118
			7	AZM+Budesonide	2.18	0.34	117
25	Lin	2021	8	AZM	4.57	0.94	81
			8	AZM+Budesonide	3.92	0.76	82
26	Lin	2019	9	AZM	7.1	0.55	41
			9	AZM+Budesonide	3.13	0.4	41
28	Li	2021	10	AZM	4.6	0.6	140
			10	AZM+Budesonide	2.3	0.2	140
34	Xue	2024	11	AZM	4.03	0.12	43
			11	AZM+Budesonide	3.05	0.71	43
38	Chen	2023	12	AZM	3.03	0.27	29
			12	AZM+Budesonide	2.37	0.19	29
44	Liu	2015	13	AZM	4.71	0.72	38
			13	AZM+Budesonide	3.15	1.44	38
48	Cai et al	2016	14	AZM	6.27	1.36	30
			14	AZM+Budesonide	5.83	0.83	30
50	Zhou	2022	15	AZM	4.23	1.1	50
			15	AZM+Budesonide	2.57	0.42	51
56	Ye et al	2020	16	AZM	2.49	0.72	50
			16	AZM+Budesonide	1.9	0.43	50
58	Xu	2019	17	AZM	4.21	0.59	49
			17	AZM+Budesonide	2.15	0.37	49
60	Wu1	2024	18	AZM	4.77	1.25	50
			18	AZM+Budesonide	3.12	1.51	50
64	Sun	2024	19	AZM	4.47	0.59	62
			19	AZM+Budesonide	3.26	0.1	62
65	Su	2020	20	AZM	4.5	1.1	50
			20	AZM+Budesonide	2.2	0.7	50
67	Pan	2023	21	AZM	10.19	2.54	43
			21	AZM+Budesonide	8.03	2.32	43
73	Liao	2017	22	AZM	4.53	1.22	39
			22	AZM+Budesonide	2.21	0.6	39
79	Lei	2020	23	AZM	4.5	1.1	50
			23	AZM+Budesonide	2.2	0.7	50
87	Fang	2017	24	AZM	4.52	1.24	38
			24	AZM+Budesonide	2.27	0.65	38
91	Chen1	2022	25	AZM	4.78	1.65	40
			25	AZM+Budesonide	3.35	1.17	40
98	Liang	2019	26	AZM	4.51	1.36	67
			26	AZM+Budesonide	2.08	0.93	67
4	Kang	2024	27	AZM	5.84	1.45	50
			27	AZM+Terbutaline	4.12	0.58	50
12	Zhao	2019	28	AZM	6.87	1.29	50
			28	AZM+Terbutaline	3.33	1.05	50
19	Xu	2024	29	AZM	4.73	2.05	15
			29	AZM+Terbutaline	2.05	1.87	15
27	Liang	2024	30	AZM	5.26	1.61	25
			30	AZM+Terbutaline	3.13	0.87	25
75	Liang et al	2018	31	AZM	7.14	2.06	100
			31	AZM+Terbutaline	4.69	1.33	100
85	Gong	2017	32	AZM	4.83	1.36	51
			32	AZM+Terbutaline	3.47	0.91	51
15	Yu	2021	33	AZM	3.11	0.46	16
			33	AZM+Acetylcysteine	2.45	0.45	16
36	Lia	2021	34	AZM	4.81	1.25	40
			34	AZM+Acetylcysteine	4.05	1.12	40
57	Yao	2023	35	AZM	5	1.1	34
			35	AZM+Acetylcysteine	2.98	0.98	34
81	Jin et al	2018	36	AZM	3.56	0.76	35
			36	AZM+Acetylcysteine	3.15	0.43	35
88	Cui	2021	37	AZM	3.61	1.97	50
			37	AZM+Acetylcysteine	3.49	1.2	50
97	Bian et al	2019	38	AZM	4.34	0.41	40
			38	AZM+Acetylcysteine	2.09	0.31	40
52	Zhang	2024	39	AZM	7.12	0.52	65
			39	AZM+Budesonide+Salbutamol	3.1	0.28	65
53	Zhang1	2023	40	AZM	7.23	0.59	50
			40	AZM+Budesonide+Salbutamol	3.12	0.3	50
93	Chen1	2023	41	AZM	4.38	0.79	41
			41	AZM+Budesonide+Salbutamol	2.64	0.58	42
42	Wang	2014	42	AZM	6.25	1.57	47
			42	AZM+Ambroxol	2.87	1.24	47
37	Ge	2021	43	AZM	4.32	1.04	34
			43	AZM+Budesonide+Terbutaline	2.69	0.75	34
62	Wang	2024	44	AZM	2.16	0.24	40
			44	AZM+Salbutamol	1.38	0.15	40
104	Li et al	2020	45	AZM	4.72	0.89	51
			45	AZM+Terbutaline	3.31	0.58	51
105	Li	2017	46	AZM	4.84	0.94	29
			46	AZM+Budesonide+Terbutaline	3.12	1.04	29
106	Yang	2023	47	AZM	4.97	0.89	27
			47	AZM+Budesonide+Terbutaline	3.32	0.57	27
107	Huang	2018	48	AZM	4.44	1.34	42
			48	AZM+Budesonide	2.13	1.01	42
109	Shan	2018	49	AZM	4.62	1.05	42
			49	AZM+Terbutaline	2.88	0.56	42
111	He	2017	50	AZM	6	2.1	50
			50	AZM+Terbutaline	3.7	1	50
112	Liu	2019	51	AZM	5.57	1.36	60
			51	AZM+Terbutaline	4.46	1.12	60
115	Zhang	2017	52	AZM	5.5	2.1	72
			52	AZM+Budesonide	3.2	1.9	76
																AZM

## Sheet: ③ disappearance time of cough
Number	author	year	id	t	mean	sd	n
2	Wu	2024	1	AZM	7.33	1.87	47
			1	AZM+Budesonide	5.24	1.64	47
5	Gao	2024	2	AZM	5.8	0.7	50
			2	AZM+Budesonide	2.7	0.4	50
10	Feng	2023	3	AZM	3.85	1.57	39
			3	AZM+Budesonide	1.46	0.63	39
17	Yan	2024	4	AZM	7.93	1.25	52
			4	AZM+Budesonide	5.04	0.87	52
22	Ma	2024	5	AZM	6.24	1.45	30
			5	AZM+Budesonide	4.41	1.52	30
23	Liu	2022	6	AZM	6.35	1.27	118
			6	AZM+Budesonide	4.05	0.79	117
25	Lin	2021	7	AZM	6.37	0.59	81
			7	AZM+Budesonide	5.13	0.28	82
28	Li	2021	8	AZM	5.7	0.8	140
			8	AZM+Budesonide	2.8	0.5	140
34	Xue	2024	9	AZM	7.13	2.32	43
			9	AZM+Budesonide	4.82	2.01	43
38	Chen	2023	10	AZM	4.06	0.23	29
			10	AZM+Budesonide	3.29	0.12	29
44	Liu	2015	11	AZM	7.34	2.08	38
			11	AZM+Budesonide	5.47	1.45	38
48	Cai et al	2016	12	AZM	14.8	1.47	30
			12	AZM+Budesonide	13.87	1.25	30
50	Zhou	2022	13	AZM	6.25	1.27	50
			13	AZM+Budesonide	4.06	0.85	51
55	Ying	2019	14	AZM	9.15	2.39	32
			14	AZM+Budesonide	6.29	1.87	40
56	Ye et al	2020	15	AZM	7.59	0.19	50
			15	AZM+Budesonide	5.12	0.63	50
58	Xu	2019	16	AZM	5.69	0.92	49
			16	AZM+Budesonide	3.37	0.71	49
60	Wu1	2024	17	AZM	7.25	1.64	50
			17	AZM+Budesonide	5.53	1.41	50
64	Sun	2024	18	AZM	5.45	0.51	62
			18	AZM+Budesonide	4.06	0.1	62
65	Su	2020	19	AZM	6.1	1	50
			19	AZM+Budesonide	4.1	1	50
66	Pan	2023	20	AZM	5.53	1.54	60
			20	AZM+Budesonide	3.19	1.08	60
67	Nie	2022	21	AZM	8.86	1.35	43
			21	AZM+Budesonide	6.25	2.03	43
73	Liao	2017	22	AZM	6.29	1.14	39
			22	AZM+Budesonide	4.2	1.04	39
77	Ni	2020	23	AZM	9.42	2.37	43
			23	AZM+Budesonide	5.13	1.65	43
82	Huang	2024	24	AZM	7.71	2.26	40
			24	AZM+Budesonide	4.19	1.21	40
87	Fang	2017	25	AZM	6.28	1.15	38
			25	AZM+Budesonide	4.21	1.14	38
98	Liang	2019	26	AZM	6.58	1.76	67
			26	AZM+Budesonide	4.47	1.27	67
4	Kang	2024	27	AZM	5.78	1.36	50
			27	AZM+Terbutaline	3.46	0.78	50
12	Zhao	2019	28	AZM	7.58	2.04	50
			28	AZM+Terbutaline	4.19	1.11	50
19	Xu	2024	29	AZM	8.32	4.59	15
			29	AZM+Terbutaline	5.42	2.08	15
27	Liang	2024	30	AZM	5.96	1.52	25
			30	AZM+Terbutaline	4.36	1.14	25
75	Liang et al	2018	31	AZM	9.61	2.53	100
			31	AZM+Terbutaline	6.82	2.14	100
85	Gong	2017	32	AZM	8.14	2.02	51
			32	AZM+Terbutaline	5.27	1.43	51
15	Yu	2021	33	AZM	7.99	1.23	16
			33	AZM+Acetylcysteine	4.55	0.14	16
36	Li1	2021	34	AZM	13.14	2.43	40
			34	AZM+Acetylcysteine	11.41	2.57	40
57	Yao	2023	35	AZM	6.25	1.2	34
			35	AZM+Acetylcysteine	4.1	1.1	34
81	Jin et al	2018	36	AZM	6.57	1.22	35
			36	AZM+Acetylcysteine	5.84	1.01	35
88	Cui	2021	37	AZM	7.94	3.05	50
			37	AZM+Acetylcysteine	6.17	2.86	50
96	Cai	2021	38	AZM	9.51	2.21	150
			38	AZM+Acetylcysteine	6.02	1.21	150
97	Bian et al	2019	39	AZM	7.66	1.23	40
			39	AZM+Acetylcysteine	4.31	1.21	40
52	Zhang	2024	40	AZM	7.82	1.1	65
			40	AZM+Budesonide+Salbutamol	5.33	1.06	65
53	Zhang1	2023	41	AZM	7.81	1.42	50
			41	AZM+Budesonide+Salbutamol	5.34	1.09	50
93	Chen1	2023	42	AZM	7.16	2.18	41
			42	AZM+Budesonide+Salbutamol	5.04	1.02	42
30	Li	2018	43	AZM	7.2	1.3	54
			43	AZM+Ipratropium+Salbutamol	5.3	1.2	54
37	Ge	2021	44	AZM	6.39	1.36	34
			44	AZM+Budesonide+Terbutaline	4.35	0.71	34
46	Shen	2014	45	AZM	9.2	3.3	45
			45	AZM+Budesonide+Terbutaline	6.3	2.4	47
62	Wang	2024	46	AZM	8.83	1.96	40
			46	AZM+Salbutamol	6.48	1.43	40
101	Wang	2018	47	AZM+Ipratropium+Salbutamol	7.1	2.3	28
			47	AZM+Terbutaline	5.5	1.1	29
104	Li et al	2020	48	AZM	8.09	2.51	51
			48	AZM+Terbutaline	5.23	1.47	51
105	Li	2017	49	AZM	8.31	2.91	29
			49	AZM+Budesonide+Terbutaline	6.54	2.45	29
106	Yang	2023	50	AZM	6.84	1.53	27
			50	AZM+Budesonide+Terbutaline	5.54	1.06	27
107	Huang	2018	51	AZM	6.54	1.67	42
			51	AZM+Budesonide	4.51	1.52	42
108	Wang1	2024	52	AZM	7.18	3.02	43
			52	AZM+Budesonide	4.17	2.13	43
109	Shan	2018	53	AZM	4.45	1.53	42
			53	AZM+Terbutaline	2.75	1.06	42
111	He	2017	54	AZM	7.7	2.6	50
			54	AZM+Terbutaline	5	1.7	50
112	Liu	2019	55	AZM	11.12	1.21	60
			55	AZM+Terbutaline	7.23	1.11	60
115	Zhang	2017	56	AZM	8.2	2.3	72
			56	AZM+Budesonide	4.9	2.2	76

## Sheet: ④ disappearance time of pulmona
Number	author	year	id	t	mean	sd	n
2	Wu	2024	1	AZM	6.46	2.57	47
			1	AZM+Budesonide	4.52	2.13	47
5	Gao	2024	2	AZM	6.4	0.4	50
			2	AZM+Budesonide	3.2	0.2	50
10	Feng	2023	3	AZM	2.96	1.01	39
			3	AZM+Budesonide	1.17	0.52	39
17	Yan	2024	4	AZM	8.1	1.36	52
			4	AZM+Budesonide	5.79	1.13	52
22	Ma	2024	5	AZM	7.04	2.14	30
			5	AZM+Budesonide	5.29	1.43	30
23	Liu	2022	6	AZM	7.57	1.3	118
			6	AZM+Budesonide	4.19	0.45	117
25	Lin	2021	7	AZM	3.83	0.85	81
			7	AZM+Budesonide	3.09	0.73	82
26	Lin	2019	8	AZM	6.7	2.25	41
			8	AZM+Budesonide	4.35	1.45	41
28	Li	2021	9	AZM	6.3	0.4	140
			9	AZM+Budesonide	3.1	0.3	140
34	Xue	2024	10	AZM	7.06	2.36	43
			10	AZM+Budesonide	5.01	2.02	43
38	Chen	2023	11	AZM	4.41	0.12	29
			11	AZM+Budesonide	3.37	0.12	29
44	Liu	2015	12	AZM	7.42	1.57	38
			12	AZM+Budesonide	4.89	1.06	38
48	Cai et al	2016	13	AZM	6.63	1.06	30
			13	AZM+Budesonide	5.77	0.68	30
50	Zhou	2022	14	AZM	6.06	1.09	50
			14	AZM+Budesonide	3.85	0.72	51
55	Ying	2019	15	AZM	6.18	1.39	32
			15	AZM+Budesonide	4.18	0.98	40
56	Ye et al	2020	16	AZM	6.94	0.36	50
			16	AZM+Budesonide	5.03	0.21	50
58	Xu	2019	17	AZM	6.95	1.49	49
			17	AZM+Budesonide	4.38	0.76	49
60	Wu1	2024	18	AZM	7.54	1.66	50
			18	AZM+Budesonide	4.73	1.34	50
64	Sun	2024	19	AZM	5.36	0.68	62
			19	AZM+Budesonide	3.55	0.12	62
65	Su	2020	20	AZM	7.1	1.4	50
			20	AZM+Budesonide	4.1	1.4	50
67	Nie	2022	21	AZM	6.69	2.05	43
			21	AZM+Budesonide	5.26	1.35	43
73	Liao	2017	22	AZM	4.25	1.93	39
			22	AZM+Budesonide	4.16	1.43	39
79	Lei	2020	23	AZM	5.6	1.7	50
			23	AZM+Budesonide	2.2	0.7	50
82	Huang	2024	24	AZM	6.96	1.98	40
			24	AZM+Budesonide	5.02	1.01	40
87	Fang	2017	25	AZM	7.24	1.94	38
			25	AZM+Budesonide	5.18	1.45	38
91	Chen1	2022	26	AZM	9.26	3.59	40
			26	AZM+Budesonide	7.15	2.35	40
98	Liang	2019	27	AZM	7.68	2.16	67
			27	AZM+Budesonide	4.09	0.98	67
4	Kang	2024	28	AZM	5.41	1.26	50
			28	AZM+Terbutaline	4.07	1.08	50
12	Zhao	2019	29	AZM	8.88	2.05	50
			29	AZM+Terbutaline	5.11	1.27	50
19	Xu	2024	30	AZM	4.28	2.08	15
			30	AZM+Terbutaline	2.89	0.92	15
27	Liang	2024	31	AZM	7.49	1.44	25
			31	AZM+Terbutaline	5.88	1.27	25
74	Liang	2018	32	AZM	8.96	0.98	44
			32	AZM+Terbutaline	7.12	0.79	44
75	Liang et al	2018	33	AZM	10.87	3.68	100
			33	AZM+Terbutaline	6.85	2.49	100
85	Gong	2017	34	AZM	6.82	1.75	51
			34	AZM+Terbutaline	4.71	1.4	51
15	Yu	2021	35	AZM	7.88	0.77	16
			35	AZM+Acetylcysteine	4.11	0.56	16
57	Yao	2023	36	AZM	7.5	1.95	34
			36	AZM+Acetylcysteine	5.2	1.68	34
81	Jin et al	2018	37	AZM	5.17	0.83	35
			37	AZM+Acetylcysteine	4.37	0.72	35
88	Cui	2021	38	AZM	6.25	3.18	50
			38	AZM+Acetylcysteine	5.2	2.64	50
96	Cai	2021	39	AZM	7.16	2.24	150
			39	AZM+Acetylcysteine	5.35	1.12	150
97	Bian et al	2019	40	AZM	7.56	1.22	40
			40	AZM+Acetylcysteine	4.08	0.32	40
52	Zhang	2024	41	AZM	5.4	0.75	65
			41	AZM+Budesonide+Salbutamol	4.1	0.45	65
53	Zhang1	2023	42	AZM	5.33	1.72	50
			42	AZM+Budesonide+Salbutamol	4.12	0.49	50
93	Chen1	2023	43	AZM	5.68	1.04	41
			43	AZM+Budesonide+Salbutamol	4.01	0.76	42
42	Wang	2014	44	AZM	9.15	3.05	47
			44	AZM+Ambroxol	5.54	2.15	47
30	Li	2018	45	AZM	5.3	0.9	54
			45	AZM+Ipratropium+Salbutamol	3.9	0.8	54
46	Shen	2014	46	AZM	6.2	2.7	45
			46	AZM+Budesonide+Terbutaline	4.2	2.3	47
101	Wang	2018	48	AZM+Ipratropium+Salbutamol	7.8	2.8	28
			48	AZM+Terbutaline	5.6	1.3	29
104	Li et al	2020	49	AZM	6.72	1.44	51
			49	AZM+Terbutaline	4.85	1.09	51
105	Li	2017	50	AZM	6.54	1.94	29
			50	AZM+Budesonide+Terbutaline	5.13	1.64	29
106	Yang	2023	51	AZM	7.96	1.75	27
			51	AZM+Budesonide+Terbutaline	6.07	1.13	27
107	Huang	2018	52	AZM	7.65	2.13	42
			52	AZM+Budesonide	4.15	1.02	42
108	Wang1	2024	53	AZM	6.66	1.78	43
			53	AZM+Budesonide	5.05	1.27	43
109	Shan	2018	54	AZM	6.32	0.71	42
			54	AZM+Terbutaline	4.46	0.26	42
111	He	2017	55	AZM	8.4	2.7	50
			55	AZM+Terbutaline	5.2	1.3	50
112	Liu	2019	56	AZM	5.23	0.78	60
			56	AZM+Terbutaline	3.95	0.65	60

## Sheet: ⑥ total adverse events
Number	author	year	id	t	n	r
2	Wu	2024	1	AZM	47	10
			1	AZM+Budesonide	47	2
5	Gao	2024	2	AZM	50	8
			2	AZM+Budesonide	50	2
6	Chen	2022	3	AZM	40	8
			3	AZM+Budesonide	40	5
8	Liu	2021	4	AZM	48	5
			4	AZM+Budesonide	48	3
10	Feng	2023	5	AZM	39	13
			5	AZM+Budesonide	39	4
17	Yan	2024	6	AZM	52	8
			6	AZM+Budesonide	52	10
23	Liu	2022	7	AZM	118	12
			7	AZM+Budesonide	117	11
28	Li	2021	8	AZM	140	20
			8	AZM+Budesonide	140	5
44	Liu	2015	9	AZM	38	5
			9	AZM+Budesonide	38	4
55	Ying	2019	10	AZM	32	11
			10	AZM+Budesonide	40	3
56	Ye et al	2020	11	AZM	50	5
			11	AZM+Budesonide	50	3
58	Xu	2019	12	AZM	49	8
			12	AZM+Budesonide	49	9
60	Wu1	2024	13	AZM	50	9
			13	AZM+Budesonide	50	4
64	Sun	2024	14	AZM	62	1
			14	AZM+Budesonide	62	2
65	Su	2020	15	AZM	50	8
			15	AZM+Budesonide	50	3
66	Pan	2023	16	AZM	60	3
			16	AZM+Budesonide	60	2
67	Nie	2022	17	AZM	43	4
			17	AZM+Budesonide	43	6
69	Ma1	2024	18	AZM	82	4
			18	AZM+Budesonide	82	6
71	Liu	2020	19	AZM	28	5
			19	AZM+Budesonide	28	1
73	Liao	2017	20	AZM	39	6
			20	AZM+Budesonide	39	2
79	Lei	2020	21	AZM	50	8
			21	AZM+Budesonide	50	3
80	Jin	2021	22	AZM	50	4
			22	AZM+Budesonide	50	6
82	Huang	2024	23	AZM	40	7
			23	AZM+Budesonide	40	3
83	Huang	2020	24	AZM	39	4
			24	AZM+Budesonide	39	5
84	Hao	2023	25	AZM	100	9
			25	AZM+Budesonide	100	12
87	Fang	2017	26	AZM	38	5
			26	AZM+Budesonide	38	2
89	Cheng	2021	27	AZM	40	12
			27	AZM+Budesonide	40	4
91	Chen1	2022	28	AZM	40	2
			28	AZM+Budesonide	40	4
98	Liang	2019	29	AZM	67	7
			29	AZM+Budesonide	67	6
4	Kang	2024	30	AZM	50	3
			30	AZM+Terbutaline	50	0
12	Zhao	2019	31	AZM	50	5
			31	AZM+Terbutaline	50	2
19	Xu	2024	32	AZM	15	6
			32	AZM+Terbutaline	15	1
27	Liang	2024	33	AZM	25	5
			33	AZM+Terbutaline	25	3
75	Liang et al	2018	34	AZM	100	16
			34	AZM+Terbutaline	100	5
94	Chen	2024	35	AZM	51	2
			35	AZM+Terbutaline	51	4
57	Yao	2023	36	AZM	34	5
			36	AZM+Acetylcysteine	34	4
81	Jin et al	2018	37	AZM	35	3
			37	AZM+Acetylcysteine	35	2
97	Bian et al	2019	38	AZM	40	3
			38	AZM+Acetylcysteine	40	4
52	Zhang	2024	39	AZM	65	7
			39	AZM+Budesonide+Salbutamol	65	2
53	Zhang1	2023	40	AZM	50	7
			40	AZM+Budesonide+Salbutamol	50	1
54	Yuan	2020	41	AZM	70	4
			41	AZM+Budesonide+Salbutamol	70	3
92	Chen1	2022	42	AZM	37	16
			42	AZM+Budesonide+Salbutamol	37	2
93	Chen1	2023	43	AZM	41	7
			43	AZM+Budesonide+Salbutamol	42	5
42	Wang	2014	44	AZM	47	7
			44	AZM+Ambroxol	47	6
37	Ge	2021	45	AZM	34	6
			45	AZM+Budesonide+Terbutaline	34	1
62	Wang	2024	46	AZM	40	2
			46	AZM+Salbutamol	40	3
101	Wang	2018	47	AZM+Ipratropium+Salbutamol	28	8
			47	AZM+Terbutaline	29	1

## Sheet: ⑤  pulmonary function
FVC（L）Number	author	year	id	t	mean	sd	n		FEV1/PVC(L) Number	author	year	id	t	mean	sd	n		PEF（L/S）Number	author	year	id	t	mean	sd	n
2	Wu	2024	1	AZM	1.24	0.24	47		2	Wu	2024	1	AZM	1.54	0.36	47		2	Wu	2024	1	AZM	2.48	0.83	47
			1	AZM+Budesonide	1.49	0.28	47					1	AZM+Budesonide	1.91	0.32	47					1	AZM+Budesonide	2.96	0.81	47
17	Yan	2024	2	AZM	1.52	0.3	52		13	Zhang	2023	2	AZM	1.52	0.25	40		13	Zhang	2023	2	AZM	2.26	0.35	40
			2	AZM+Budesonide	1.81	0.34	52					2	AZM+Budesonide	2.02	0.27	40					2	AZM+Budesonide	2.78	0.41	40
22	Ma	2024	3	AZM	3.39	0.57	30		17	Yan	2024	3	AZM	1.41	0.3	52		17	Yan	2024	3	AZM	3.07	0.74	52
			3	AZM+Budesonide	3.96	0.71	30					3	AZM+Budesonide	1.77	0.36	52					3	AZM+Budesonide	3.59	0.8	52
23	Liu	2022	4	AZM	2.37	1.49	118		22	Ma	2024	4	AZM	2.31	0.65	30		22	Ma	2024	4	AZM	3.21	0.55	30
			4	AZM+Budesonide	3.6	1.28	117					4	AZM+Budesonide	2.86	0.87	30					4	AZM+Budesonide	3.65	0.62	30
64	Sun	2024	5	AZM	1.82	0.52	62		23	Liu	2022	5	AZM	2.2	0.19	118		23	Liu	2022	5	AZM	4.52	1.17	118
			5	AZM+Budesonide	2.05	0.1	62					5	AZM+Budesonide	3.14	0.25	117					5	AZM+Budesonide	5.8	0.94	117
84	Hao	2023	6	AZM	2.03	0.56	100		25	Lin	2021	6	AZM	2.47	0.29	81		25	Lin	2021	6	AZM	2.44	0.36	81
			6	AZM+Budesonide	2.39	0.47	100					6	AZM+Budesonide	2.68	0.35	82					6	AZM+Budesonide	2.83	0.37	82
4	Kang	2024	7	AZM	3.26	0.45	50		34	Xue	2024	7	AZM	2.61	0.62	43		77	Ni	2020	7	AZM	2.13	0.61	43
			7	AZM+Terbutaline	4.41	0.27	50					7	AZM+Budesonide	3.1	0.58	43					7	AZM+Budesonide	2.8	0.63	43
94	Chen	2024	8	AZM	1.3	0.12	51		60	Wu	2024	8	AZM	2.63	0.64	50		84	Hao	2023	8	AZM	4.48	0.82	100
			8	AZM+Terbutaline	1.39	0.15	51					8	AZM+Budesonide	3.08	0.57	50					8	AZM+Budesonide	4.89	0.63	100
68	Mao	2017	9	AZM	1.96	0.86	32		66	Pan	2023	9	AZM	1.13	0.19	60		4	Kang	2024	9	AZM	4.47	0.53	50
			9	AZM+Budesonide+Salbutamol	1.97	0.68	33					9	AZM+Budesonide	1.58	0.22	60					9	AZM+Terbutaline	5.84	0.42	50
92	Chen2	2022	10	AZM	1.89	0.87	37		77	Ni	2020	10	AZM	1.49	0.37	43		94	Chen	2024	10	AZM	2.78	0.22	51
			10	AZM+Budesonide+Salbutamol	1.87	0.9	37					10	AZM+Budesonide	1.91	0.4	43					10	AZM+Terbutaline	2.95	0.25	51
									84	Hao	2023	11	AZM	1.42	0.38	100		52	Zhang	2024	11	AZM	5.08	0.42	65
												11	AZM+Budesonide	1.67	0.29	100					11	AZM+Budesonide+Salbutamol	5.62	0.52	65
									4	Kang	2024	12	AZM	2.73	0.65	50		53	Zhang1	2023	12	AZM	2.1	0.39	50
												12	AZM+Terbutaline	3.37	0.72	50					12	AZM+Budesonide+Salbutamol	2.64	0.49	50
									19	Xu	2024	13	AZM	2.19	0.25	15		68	Mao	2017	13	AZM	3.84	0.82	32
												13	AZM+Terbutaline	2.82	0.56	15					13	AZM+Budesonide+Salbutamol	3.85	0.88	33
									94	Chen	2024	14	AZM	1.22	0.13	51
												14	AZM+Terbutaline	1.29	0.16	51
									52	Zhang	2024	15	AZM	3.2	0.38	65
												15	AZM+Budesonide+Salbutamol	3.55	0.4	65
									53	Zhang1	2023	16	AZM	1.26	0.37	50
												16	AZM+Budesonide+Salbutamol	1.52	0.39	50
									68	Mao	2017	17	AZM	1.76	0.56	32
												17	AZM+Budesonide+Salbutamol	1.76	0.64	33
